# Supplementary material for: Anti-Inflammatory Halogenated Monoterpenes from the Red Alga Portieria hornemannii
Source: Mar Drugs. 2023 Sep 14;21(9):493. doi: 10.3390/md21090493 (PMC10533049; doi:10.3390/md21090493)
Supplement: Supplementary file 1 [file marinedrugs-21-00493-s001.zip]

Archive with 1 entries (1 files):
- marinedrugs-2613313-supplementary.pdf
